# Supplementary material for: Can Fetal Echocardiographic Measurements of the Left Ventricular Outflow Tract Angle Detect Fetuses with Conotruncal Cardiac Anomalies?
Source: Diagnostics (Basel). 2021 Jun 29;11(7):1185. doi: 10.3390/diagnostics11071185 (PMC8303209; doi:10.3390/diagnostics11071185)
Supplement: Supplementary file 1 [file diagnostics-11-01185-s001.zip]

Archive with 1 entries (1 files):
- diagnostics-1264037-supplementary.pdf
